# Supplementary material for: An Effective Gender-Affirming Care and Hormone Prescribing Standardized Patient Case for Residents
Source: MedEdPORTAL. 2022 Jun 3;18:11258. doi: 10.15766/mep_2374-8265.11258 (PMC9163229; doi:10.15766/mep_2374-8265.11258)
Supplement: Supplementary file 1 — Standardized Patient Case Development Tool.docxStandardized Patient Case Scenario.docxParticipant Case Materials.docxObserver Checklist.docxPhysical Exam Results.docxPre-Post Survey.docx [file mep_2374-8265.11258-s001.zip]

Archive with 7 entries (7 files):
- B. Standardized Patient Case Scenario.docx
- C. Participant Case Materials.docx
- D. Observer Checklist.docx
- E. Physical Exam Results.docx
- A. Standardized Patient Case Development Tool.docx
- F. Pre-Post Survey.docx
- Educational_Summary_Report_11258.pdf
